# Supplementary material for: Copper-Coated Polypropylene Filter Face Mask with SARS-CoV-2 Antiviral Ability
Source: Polymers (Basel). 2021 Apr 22;13(9):1367. doi: 10.3390/polym13091367 (PMC8122733; doi:10.3390/polym13091367)
Supplement: Supplementary file 1 [file polymers-13-01367-s001.zip]

Archive with 1 entries (1 files):
- polymers-1181655-supplementary.pdf
